# Supplementary material for: Maternal Polystyrene Nanoplastic Exposure Impairs Cardiac Development in Mouse Offspring and Identifies Lactation as a Sensitive Window in Males
Source: Biology (Basel). 2026 Jul 22;15(14):1207. doi: 10.3390/biology15141207 (PMC13403680; doi:10.3390/biology15141207)
Supplement: Supplementary file 1 [file biology-15-01207-s001.zip]

Archive with 6 entries (6 files):
- Figure S1.tiff
- Figure S2.tiff
- Figure S3.tiff
- Figure S4.tiff
- Supplementary File.pdf
- Table S1.pdf
